# Supplementary material for: Antiviral effect of poly(styrene 4-sulfonate) (PSSNa) on feline calicivirus oral infections in cats—field study
Source: Vet Q. 2026 Jan 19;46(1):2616395. doi: 10.1080/01652176.2026.2616395 (PMC12818315; doi:10.1080/01652176.2026.2616395)
Supplement: Supplementary Material 3 Skin irritation.xlsx [file TVEQ_A_2616395_SM9404.xlsx]

## Sheet: 1. PSSNa Sensitive Skin
Start: 30.06.2022							AVERAGE IRRITATION INDEX (xavg)
End: 14.07.2022							xavg < 0,5 non-irritating
Comments: None							0,5 < xavg < 2,0 slightly irritating
Group: 25 volunteers							2,0 < xavg < 5,0 irritating
Skin Type: Sensitive							5,0 ≤ xavg strongly irritating
							Irritation index for the tested product: xavg = 0, where xavg = sum of the score classification number of test subjects/volunteers
									Sex	Age	Rash	infiltration, swelling
								1	F	21	0	0
								2	F	75	0	0
								3	F	53	0	0
								4	F	35	0	0
								5	F	23	0	0
								6	F	63	0	0
								7	F	72	0	0
								8	F	27	0	0
								9	F	53	0	0
								10	F	48	0	0
								11	M	28	0	0
								12	F	40	0	0
								13	F	38	0	0
								14	F	23	0	0
								15	F	60	0	0
								16	F	33	0	0
								17	F	52	0	0
								18	F	33	0	0
								19	F	51	0	0
								20	F	47	0	0
								21	F	61	0	0
								22	F	48	0	0
								23	F	26	0	0
								24	M	39	0	0
								25	F	47	0	0

## Sheet: 2. PSSNa Normal Skin
Start: 30.06.2022							AVERAGE IRRITATION INDEX (xavg)
End: 14.07.2022							xavg < 0,5 non-irritating
Comments: None							0,5 < xavg < 2,0 slightly irritating
Group: 25 volunteers							2,0 < xavg < 5,0 irritating
Skin Type: Normal							5,0 ≤ xavg strongly irritating
							Irritation index for the tested product: xavg = 0, where xavg = sum of the score classification number of test subjects/volunteers
									Sex	Age	Rash	infiltration, swelling
								1	F	64	0	0
								2	F	23	0	0
								3	F	55	0	0
								4	M	25	0	0
								5	F	34	0	0
								6	F	58	0	0
								7	F	42	0	0
								8	F	42	0	0
								9	F	47	0	0
								10	F	33	0	0
								11	F	59	0	0
								12	F	36	0	0
								13	F	59	0	0
								14	F	29	0	0
								15	F	20	0	0
								16	F	21	0	0
								17	F	31	0	0
								18	F	42	0	0
								19	F	26	0	0
								20	F	33	0	0
								21	F	31	0	0
								22	F	35	0	0
								23	F	25	0	0
								24	F	30	0	0
								25	F	26	0	0

## Sheet: 3. Placebo Sensitive Skin
Start: 30.06.2022							AVERAGE IRRITATION INDEX (xavg)
End: 14.07.2022							xavg < 0,5 non-irritating
Comments: None							0,5 < xavg < 2,0 slightly irritating
Group: 25 volunteers							2,0 < xavg < 5,0 irritating
Skin Type: Sensitive							5,0 ≤ xavg strongly irritating
							Irritation index for the tested product: xavg = 0, where xavg = sum of the score classification number of test subjects/volunteers
									Sex	Age	Rash	infiltration, swelling
								1	F	21	0	0
								2	F	75	0	0
								3	F	53	0	0
								4	F	35	0	0
								5	F	23	0	0
								6	F	63	0	0
								7	F	72	0	0
								8	F	27	0	0
								9	F	53	0	0
								10	F	48	0	0
								11	M	28	0	0
								12	F	40	0	0
								13	F	38	0	0
								14	F	23	0	0
								15	F	60	0	0
								16	F	33	0	0
								17	F	52	0	0
								18	F	33	0	0
								19	F	51	0	0
								20	F	47	0	0
								21	F	61	0	0
								22	F	48	0	0
								23	F	26	0	0
								24	M	39	0	0
								25	F	47	0	0

## Sheet: 4. Placebo Normal Skin
Start: 30.06.2022							AVERAGE IRRITATION INDEX (xavg)
End: 14.07.2022							xavg < 0,5 non-irritating
Comments: None							0,5 < xavg < 2,0 slightly irritating
Group: 25 volunteers							2,0 < xavg < 5,0 irritating
Skin Type: Normal							5,0 ≤ xavg strongly irritating
							Irritation index for the tested product: xavg = 0, where xavg = sum of the score classification number of test subjects/volunteers
									Sex	Age	Rash	infiltration, swelling
								1	F	64	0	0
								2	F	23	0	0
								3	F	55	0	0
								4	M	25	0	0
								5	F	34	0	0
								6	F	58	0	0
								7	F	42	0	0
								8	F	42	0	0
								9	F	47	0	0
								10	F	33	0	0
								11	F	59	0	0
								12	F	36	0	0
								13	F	59	0	0
								14	F	29	0	0
								15	F	20	0	0
								16	F	21	0	0
								17	F	31	0	0
								18	F	42	0	0
								19	F	26	0	0
								20	F	33	0	0
								21	F	31	0	0
								22	F	35	0	0
								23	F	25	0	0
								24	F	30	0	0
								25	F	26	0	0
