# Supplementary material for: Antiviral effect of poly(styrene 4-sulfonate) (PSSNa) on feline calicivirus oral infections in cats—field study
Source: Vet Q. 2026 Jan 19;46(1):2616395. doi: 10.1080/01652176.2026.2616395 (PMC12818315; doi:10.1080/01652176.2026.2616395)
Supplement: Supplementary Material 1 Microbiological Purity Test Result.xlsx [file TVEQ_A_2616395_SM9403.xlsx]

## Sheet: Arkusz1
	PSSNa after gamma irradiation					Placebo after gamma irradiation
	Parameter	Detection method	Result			Parameter	Detection method	Result
	Total number of aerobic mesophilic microorganisms (number of aerobic mesophilic bacteria, yeasts, and molds)	PN-EN ISO 21149:2017-07; PN-EN ISO 16212:2017-08	<10			Total number of aerobic mesophilic microorganisms (number of aerobic mesophilic bacteria, yeasts, and molds)	PN-EN ISO 21149:2017-07; PN-EN ISO 16212:2017-08	<10
	Presence of Staphylococcus aureus	PN-EN ISO 22718:2016-01	ND			Presence of Staphylococcus aureus	PN-EN ISO 22718:2016-01	ND
	Presence of Pseudomonas aeruginosa	PN-EN ISO 22717:2016-01	ND			Presence of Pseudomonas aeruginosa	PN-EN ISO 22717:2016-01	ND
	Presence of Escherichia coli	PN-EN ISO 21150:2016-01	ND			Presence of Escherichia coli	PN-EN ISO 21150:2016-01	ND
	Presence of Candida albicans	PN-EN ISO 18416:2016-01	ND			Presence of Candida albicans	PN-EN ISO 18416:2016-01	ND
	ND - not detected in 1g
