# Supplementary material for: Antiviral effect of poly(styrene 4-sulfonate) (PSSNa) on feline calicivirus oral infections in cats—field study
Source: Vet Q. 2026 Jan 19;46(1):2616395. doi: 10.1080/01652176.2026.2616395 (PMC12818315; doi:10.1080/01652176.2026.2616395)
Supplement: Supplementary Material 2 Aging and packaging compliance test.xlsx [file TVEQ_A_2616395_SM9402.xlsx]

## Sheet: Placebo
	Table 1. Study of the dependence of cosmetic mass and package parameters on the temperature and time of testing
		Before the test	After 8 weeks
			22±4˚C		45±1˚C
	Paramater	O	O	R	O	R
	Cosmetic mass
	Appearance/Form	Gel	NC	NC	NC	NC
	Color	Transparent	NC	NC	NC	NC
	Smell	Characteristic for the used reagents	NC	NC	NC	NC
	Package
	Appearance/Form*	Syringe with a plastic closure	NC	NC	NC	NC
	Color	Transparent syringe, yellow closure	NC	NC	NC	NC
	Smell	None	NC	NC	NC	NC
	Deformation**	None	NC	NC	NC	NC
	Tightness***	1	Meets the requirements	Meets the requirements	Meets the requirements	Meets the requirements
	NC - no change
	O - original packaging
	R - replacement packaging
	*check for any damage to the packaging
	**determination of % deformation such as swelling or concavity in a designated place of the product packaging (i.e. 2/3 of the height of the packaging) before and after the test
	*** Package tightness is determined based on % loss/gain of mass in relation to the initial value. Acceptance criterion: ≤10%
	Table 2. Results and assessment of the cosmetic mass loss
	Sample Storage Temperature	Package Type	Wight loss/gain	Acceptance criterion	Result
	45±1˚C	O	0,63%	±10%	Meets the requirements
		R	0,00%	±10%	Meets the requirements
	22±4˚C	O	0,00%	±10%	Meets the requirements
		R	0,13%	±10%	Meets the requirements
	Table 3. Assessment of the impact of increased/lowered temperature on the tightness of the package
	Sample Storage Temperature	Wight loss/gain	Acceptance criterion	Result
	45˚C	0,08%	±10%	Meets the requirements
	22˚C	0,00%	±10%	Meets the requirements
	-20˚C	-0,08%	±10%	Meets the requirements
	Table 4. Assesement of the effect of increased/lowered temperature on the product mass
	Temperature	Parameter	Change after 24 h
	45˚C	Appearance/Form	NC
		Color	NC
		Smell	NC
	22˚C	Appearance/Form	NC
		Color	NC
		Smell	NC
	-20˚C	Appearance/Form	NC
		Color	NC
		Smell	NC
	Table 5. Assesemnent of the impact of elevated/lowered temperature on product packaging
	Temperature	Parameter	Change after 24 h
	45˚C	Appearance/Form	NC
		Color	NC
		Smell	NC
		Deformation	NC
	22˚C	Appearance/Form	NC
		Color	NC
		Smell	NC
		Deformation	NC
	-20˚C	Appearance/Form	NC
		Color	NC
		Smell	NC
		Deformation	NC
	Table 6. Conclusions and evaluation of research results
	Type of study	Testing the stability and compatibility of a cosmetic product with its packaging
	Evaluation	No significant changes were observed that would affect the stability of the cosmetic product and its compatibility with the packaging
	Conclusion	The product is stable and compatible with the packaging

## Sheet: PSSNa
	Table 1. Study of the dependence of cosmetic mass and package parameters on the temperature and time of testing
		Before the test	After 8 weeks
			22±4˚C		45±1˚C
	Paramater	O	O	R	O	R
	Cosmetic mass
	Appearance/Form	Gel	NC	Presence of mold	NC	Presence of mold
	Color	Transparent	NC	NC	NC	NC
	Smell	Characteristic for the used reagents	NC	NC	NC	NC
	Package
	Appearance/Form*	Syringe with a plastic closure	NC	NC	NC	NC
	Color	Transparent syringe, yellow closure	NC	NC	NC	NC
	Smell	None	NC	NC	NC	NC
	Deformation**	None	NC	NC	NC	NC
	Tightness***	1	Meets the requirements	Meets the requirements	Meets the requirements	Meets the requirements
	NC - no change
	O - original packaging
	R - replacement packaging
	*check for any damage to the packaging
	**determination of % deformation such as swelling or concavity in a designated place of the product packaging (i.e. 2/3 of the height of the packaging) before and after the test
	*** Package tightness is determined based on % loss/gain of mass in relation to the initial value. Acceptance criterion: ≤10%
	Table 2. Results and assessment of the cosmetic mass loss
	Sample Storage Temperature	Package Type	Wight loss/gain	Acceptance criterion	Result
	45±1˚C	O	0,33%	±10%	Meets the requirements
		R	0,02%	±10%	Meets the requirements
	22±4˚C	O	-0,08%	±10%	Meets the requirements
		R	0,00%	±10%	Meets the requirements
	Table 3. Assessment of the impact of increased/lowered temperature on the tightness of the package
	Sample Storage Temperature	Wight loss/gain	Acceptance criterion	Result
	45˚C	0,16%	±10%	Meets the requirements
	22˚C	0,00%	±10%	Meets the requirements
	-20˚C	0,08%	±10%	Meets the requirements
	Table 4. Assesement of the effect of increased/lowered temperature on the product mass
	Temperature	Parameter	Change after 24 h
	45˚C	Appearance/Form	NC
		Color	NC
		Smell	NC
	22˚C	Appearance/Form	NC
		Color	NC
		Smell	NC
	-20˚C	Appearance/Form	NC
		Color	NC
		Smell	NC
	Table 5. Assesemnent of the impact of elevated/lowered temperature on product packaging
	Temperature	Parameter	Change after 24 h
	45˚C	Appearance/Form	NC
		Color	NC
		Smell	NC
		Deformation	NC
	22˚C	Appearance/Form	NC
		Color	NC
		Smell	NC
		Deformation	NC
	-20˚C	Appearance/Form	NC
		Color	NC
		Smell	NC
		Deformation	NC
	Table 6. Conclusions and evaluation of research results
	Type of study	Testing the stability and compatibility of a cosmetic product with its packaging
	Evaluation	No significant changes were observed that would affect the stability of the cosmetic product and its compatibility with the packaging
	Conclusion	The product is stable and compatible with the packaging
